# Supplementary material for: Alteration of vasopressin-aquaporin system in hindlimb unloading mice
Source: Front Physiol. 2025 Apr 15;16:1535053. doi: 10.3389/fphys.2025.1535053 (PMC12037502; doi:10.3389/fphys.2025.1535053)
Supplement: Supplementary file 1 [file DataSheet1.zip]

Archive with 1 entries (1 files):
- Supplementary original WBs.pptx
